# Supplementary material for: Genome-wide association study and transcriptome analysis reveal key genes controlling fruit branch angle in cotton
Source: Front Plant Sci. 2022 Sep 21;13:988647. doi: 10.3389/fpls.2022.988647 (PMC9532966; doi:10.3389/fpls.2022.988647)
Supplement: Supplementary file 2 [file Data_Sheet_2.xlsx]

## Sheet: Table S1
Table S1. Information on the collected germplasm resources
ID	Germplasm	Origin	Species	Note
Y-236	Xincaimian 2	2000, Xinjiang Tiancai	G. hirsutum	Independent breeding (Xinjiang, China)
Y-237	Xincaimian 3	2002, Xinjiang Tiancai	G. hirsutum	Independent breeding (Xinjiang, China)
Y-238	Xincaimian 4	2002, Xinjiang Tiancai	G. hirsutum	Independent breeding (Xinjiang, China)
Y-239	Xincaimian 6	2005, Xinjiang Tiancai	G. hirsutum	Independent breeding (Xinjiang, China)
Y-240	Xincaimian 7	2005, Xinjiang Tiancai	G. hirsutum	Independent breeding (Xinjiang, China)
Y-241	Xincaimian 8	2005, Nongken AAS	G. hirsutum	Independent breeding (Xinjiang, China)
Y-242	Xincaimian 12	2007, China Colored-Cotton,xinjiang	G. hirsutum	Independent breeding (Xinjiang, China)
Y-243	Xincaimian 16	2009, China Colored-Cotton,xinjiang	G. hirsutum	Independent breeding (Xinjiang, China)
Y-244	Xincaimian 24	2013, Diwushi ASRI	G. hirsutum	Independent breeding (Xinjiang, China)
Y-245	Xincaimian 26	2013, Xinjiang Shida Technology	G. hirsutum	Independent breeding (Xinjiang, China)
Y-246	Xincaimian 27	2013, Nongken AAS,Xinjiang Xiyu oasis Seed Technology	G. hirsutum	Independent breeding (Xinjiang, China)
Agricultural sciences research institute, ASRI; academy of agricultural sciences, AAS

## Sheet: Table S2
Table S2. List of primers uesd for qRT-PCR
Gene ID	Forward primer	Reverse primer
Ghi_A09G08736	TGATTTCAACACCGACTCCA	CACAGAGGTTTTCGATCTGG
Ghi_A09G08741	TCTTTCCGTTCCTTGGTTGA	GCGTGGGAATGAGAATGATG
Ghi_A09G08756	GTACTTGTTGAGCACGCATT	CGTTCTCTACTGATGCCCTT
Ghi_D11G13991	TGCAGCGATGATAGTGATGA	TCACTTCCATTCGAGTCTCG
Ghi_A11G18251	ATGAATCGCCGATCGTTAGA	ACCTCGAGAAATAGCGGAAC
Ghi_A08G04306	GGTTGGGCTTCTCTTCATAA	AATGAGCTGGCCTTTGATAA
Ghi_D08G04126	AGCAAGATCGATCTGGACTG	ACAAAAGCTCGAACAACTGG
Ghi_A05G19901	CACGATCACACTCAGTGGTA	GCTCAACTGATGACCCAAAC
Ghi_A11G07616	CAAGCATCGTCGTCATCATC	CGTTGGCATTGTTGTTGTTG
UBQ7	GAAGGCATTCCACCTGACCAAC	CTTGACCTTCTTCTTCTTGTGCTTG

## Sheet: Table S3
Table S3. Resequencing data of 163 cotton accessions
ID	Germplasm	Mapping Rate	Depth of sequcing
Y-001	Xinluzao 1	0.9987	12.0939
Y-002	Xinluzao 2	0.9991	11.1555
Y-003	Xinluzao 3	0.9988	11.2789
Y-004	Xinluzao 4	0.9987	12.5618
Y-005	Xinluzao 5	0.9987	11.1931
Y-006	Xinluzao 6	0.9992	11.2426
Y-007	Xinluzao 7	0.9993	12.8692
Y-008	Xinluzao 8	0.9985	11.6945
Y-009	Xinluzao 9	0.9989	13.0137
Y-010	Xinluzao 10	0.9991	14.9024
Y-011	Xinluzao 11	0.999	11.812
Y-012	Xinluzao 12	0.9989	11.2057
Y-013	Xinluzao 13	0.9987	11.1428
Y-014	Xinluzao 15	0.9992	12.1954
Y-015	Xinluzao 16	0.9983	15.903
Y-016	Xinluzao 17	0.999	11.7061
Y-017	Xinluzao 18	0.9988	11.2518
Y-018	Xinluzao 19	0.9991	12.1333
Y-019	Xinluzao 20	0.9987	12.6262
Y-020	Xinluzao 21	0.9993	12.4351
Y-021	Xinluzao 22	0.9988	11.4099
Y-022	Xinluzao 23	0.9992	11.8682
Y-023	Xinluzao 24	0.9994	11.3706
Y-024	Xinluzao 25	0.9989	12.1619
Y-025	Xinluzao 26	0.9989	11.0055
Y-026	Xinluzao 27	0.9992	11.7114
Y-027	Xinluzao 28	0.9987	11.8843
Y-028	Xinluzao 29	0.9989	11.6652
Y-029	Xinluzao 30	0.9988	11.5184
Y-030	Xinluzao 31	0.993	11.535
Y-031	Xinluzao 32	0.9991	12.8935
Y-032	Xinluzao 33	0.9988	11.8915
Y-033	Xinluzao 34	0.9988	11.5183
Y-034	Xinluzao 35	0.9988	11.2995
Y-035	Xinluzao 36	0.9985	11.2686
Y-036	Xinluzao 37	0.9972	11.2769
Y-037	Xinluzao 38	0.9989	11.9296
Y-038	Xinluzao 39	0.9989	11.5692
Y-039	Xinluzao 40	0.9988	11.5535
Y-040	Xinluzao 41	0.9987	12.192
Y-041	Xinluzao 42	0.999	11.5687
Y-042	Xinluzao 45	0.999	11.4314
Y-043	Xinluzao 46	0.9988	13.5227
Y-044	Xinluzao 47	0.9988	13.4726
Y-045	Xinluzao 48	0.9986	11.4647
Y-046	Xinluzao 49	0.9987	19.9577
Y-047	Xinluzao 50	0.9966	12.2007
Y-048	Xinluzao 51	0.9983	11.9674
Y-049	Xinluzao 52	0.9991	11.5905
Y-050	Xinluzao 53	0.9991	11.6092
Y-051	Xinluzao 54	0.9992	11.3701
Y-052	Xinluzao 57	0.9985	11.314
Y-053	Xinluzao 58	0.9988	12.1087
Y-054	Xinluzao 59	0.9992	11.0524
Y-055	Xinluzao 60	0.9996	12.2463
Y-056	Xinluzao 61	0.999	11.9708
Y-057	Xinluzao 62	0.9989	11.0393
Y-058	Xinluzao 63	0.999	11.6817
Y-059	Xinluzao 64	0.9993	13.1391
Y-060	Xinluzao 65	0.9989	12.5778
Y-061	Xinluzao 66	0.9984	11.3524
Y-065	Xinluzao 74	0.9988	11.3044
Y-066	Xinluzao 75	0.9992	11.5458
Y-067	Xinluzao 84	0.998	12.9382
Y-068	Xinluzao 77	0.9989	11.8207
Y-069	Xinluzao 78	0.9956	11.4324
Y-070	Xinluzao 79	0.9991	11.9308
Y-071	Xinluzao 80	0.999	11.4095
Y-072	Xinluzao 81	0.9991	11.7994
Y-073	Xinluzao 82	0.9985	14.7627
Y-074	Xinluzhong 1	0.9988	13.6834
Y-075	Xinluzhong 2	0.9965	11.3348
Y-076	Xinluzhong 3	0.998	11.5209
Y-077	Xinluzhong 4	0.9969	11.4087
Y-078	Xinluzhong 5	0.9986	11.5652
Y-079	Xinluzhong 6	0.9991	12.6592
Y-080	Xinluzhong 7	0.9989	11.4176
Y-081	Xinluzhong 8	0.9991	11.6543
Y-082	Xinluzhong 9	0.999	11.1087
Y-083	Xinluzhong 10	0.9984	11.4017
Y-084	Xinluzhong 11	0.9988	11.3407
Y-085	Xinluzhong 12	0.9987	11.2653
Y-086	Xinluzhong 13	0.9986	11.0857
Y-087	Xinluzhong 14	0.9989	11.2276
Y-088	Xinluzhong 15	0.9976	11.4358
Y-089	Xinluzhong 16	0.9987	11.2751
Y-090	Xinluzhong 17	0.9993	11.4176
Y-091	Xinluzhong 18	0.999	13.2394
Y-092	Xinluzhong 19	0.9991	10.986
Y-093	Xinluzhong 20	0.9991	11.3029
Y-094	Xinluzhong 21	0.9995	14.6967
Y-095	Xinluzhong 22	0.9995	13.2647
Y-096	Xinluzhong 23	0.9994	12.3959
Y-097	Xinluzhong 26	0.9991	12.9961
Y-098	Xinluzhong 27	0.9994	14.6185
Y-099	Xinluzhong 28	0.9992	13.6715
Y-100	Xinluzhong 30	0.9989	11.7804
Y-101	Xinluzhong 32	0.9989	13.9117
Y-102	Xinluzhong 33	0.9994	15.9434
Y-103	Xinluzhong 34	0.9993	12.2005
Y-104	Xinluzhong 35	0.9995	12.5836
Y-105	Xinluzhong 36	0.9995	13.3169
Y-106	Xinluzhong 37	0.9996	14.7532
Y-107	Xinluzhong 38	0.9996	13.7438
Y-108	Xinluzhong 40	0.9995	12.6193
Y-109	Xinluzhong 41	0.9995	12.1892
Y-110	Xinluzhong 42	0.9995	13.611
Y-111	Xinluzhong 44	0.9991	13.744
Y-112	Xinluzhong 45	0.9994	14.507
Y-113	Xinluzhong 46	0.9995	13.9883
Y-114	Xinluzhong 47	0.9995	12.763
Y-115	Xinluzhong 48	0.9995	14.5058
Y-116	Xinluzhong 49	0.9995	14.6751
Y-117	Xinluzhong 50	0.9995	11.2545
Y-118	Xinluzhong 51	0.9995	12.604
Y-119	Xinluzhong 52	0.9996	13.7633
Y-120	Xinluzhong 53	0.9995	11.3821
Y-121	Xinluzhong 54	0.9996	12.1155
Y-122	Xinluzhong 55	0.9995	12.6923
Y-123	Xinluzhong 56	0.9989	13.9176
Y-124	Xinluzhong 57	0.9991	15.0465
Y-125	Xinluzhong 58	0.999	11.7808
Y-126	Xinluzhong 59	0.999	12.6465
Y-127	Xinluzhong 60	0.9991	13.5599
Y-128	Xinluzhong 61	0.9987	13.0635
Y-129	Xinluzhong 62	0.9985	12.673
Y-130	Xinluzhong 63	0.999	11.9652
Y-131	Xinluzhong 64	0.9989	12.0091
Y-132	Xinluzhong 65	0.9991	13.2471
Y-133	Xinluzhong 66	0.9991	13.114
Y-134	Xinluzhong 67	0.9992	13.7374
Y-135	Xinluzhong 68	0.9993	14.5089
Y-136	Xinluzhong 69	0.999	13.6655
Y-137	Xinluzhong 70	0.9987	13.2635
Y-138	Xinluzhong 71	0.999	13.17
Y-139	Xinluzhong 72	0.9991	14.8007
Y-140	Xinluzhong 73	0.9989	12.5835
Y-141	Xinluzhong 74	0.999	14.118
Y-142	Xinluzhong 75	0.999	11.9676
Y-143	Xinluzhong 76	0.9991	12.4643
Y-145	Xinluzhong 79	0.999	12.915
Y-147	Xinluzhong 86	0.9992	12.8146
Y-148	Xinluzhong 88	0.9988	13.3326
Y-149	Xinluzhong 87	0.999	13.3067
Y-150	Xinluzhong 84	0.9989	12.0856
Y-152	Xinluzhong 85	0.9991	13.1412
Y-214	Xinluzhong 83	0.9986	14.2488
Y-230	Stoneville 5A	0.9994	15.1701
Y-231	KK1543	0.9982	16.7841
Y-232	deltapine cotton 15	0.9992	12.0593
Y-233	Tashkent 2	0.9989	12.5086
Y-234	Zhongmian 17	0.9984	17.6313
Y-236	Xincaimian 2	0.9994	7.49953
Y-237	Xincaimian 3	0.9986	6.12475
Y-238	Xincaimian 4	0.999	5.7209
Y-239	Xincaimian 6	0.9991	5.64757
Y-240	Xincaimian 7	0.9992	7.23647
Y-241	Xincaimian 8	0.9953	5.75615
Y-242	Xincaimian 12	0.9975	6.06342
Y-243	Xincaimian 16	0.9977	5.87334
Y-244	Xincaimian 24	0.9988	5.95786
Y-245	Xincaimian 26	0.9947	6.45677
Y-246	Xincaimian 27	0.9952	6.13439
Average		0.998793	12.1222

## Sheet: Table S4
Table S4. Distribution of SNPs in 26 chromosomes of TM-1_WHU
Chrom	Length（bp）	Num_SNP	Density(SNP/kb)
A01	112029331	332875	2.97
A02	106041875	42719	0.4
A03	116396180	61425	0.53
A04	85730437	38758	0.45
A05	115727906	103340	0.89
A06	128402809	247160	1.92
A07	97905401	100823	1.03
A08	126020840	107716	0.85
A09	86502437	85383	0.99
A10	121967758	109894	0.9
A11	127558678	88235	0.69
A12	111633091	65685	0.59
A13	112716876	159400	1.41
D01	63508005	99400	1.57
D02	71608750	90319	1.26
D03	56140004	36091	0.64
D04	57942221	32996	0.57
D05	54532635	54289	1
D06	68709790	100443	1.46
D07	50181855	90245	1.8
D08	66890076	96896	1.45
D09	50155003	100978	2.01
D10	68123451	80930	1.19
D11	72227647	55725	0.77
D12	68832472	72372	1.05
D13	64550653	45890	0.71
Total	2262036181	2499987	1.16

## Sheet: Table S5
Table S5. Analysis of variance (ANOVA) for fruit branch angle trait in four environments.
	Sum Square	Mean Square	F value	Pr(＞F)
Environment	8080.11	2693.69	202.594	0	***
Genotype	9547.77	53.3395	4.0122	0	***
G×E	9759.69	18.2424	1.3722	4.154e-05	***
* p＜0.05；** p＜0.01;*** p＜0.001

## Sheet: Table S6
Table S6. The significant SNPs associated with FBA of cotton on Chr_A09 and D11
SNP	Position	SNP Type	Ref/Alt	Gene	Environment	P-value	-log10(P)
9_73511933_SNV	73511933	downstream	T/C	Ghi_A09G08731	FBA_SHZ_BLUP、FBA_2019SHZ	1.58347e-06	5.80039
9_73512489_SNV	73512489	downstream	T/A		FBA_SHZ_BLUP、FBA_2019SHZ	4.56815e-07	6.34026
9_73512641_SNV	73512641	downstream	C/T		FBA_SHZ_BLUP、FBA_2019SHZ	1.83868e-06	5.7355
9_73512916_SNV	73512916	downstream	G/A		FBA_SHZ_BLUP、FBA_2019SHZ	2.64258e-06	5.57797
9_73512933_SNV	73512933	downstream	A/G		FBA_SHZ_BLUP、FBA_2019SHZ	1.58347e-06	5.80039
9_73512943_SNV	73512943	downstream	G/A		FBA_SHZ_BLUP、FBA_2019SHZ	2.64258e-06	5.57797
9_73512973_SNV	73512973	downstream	A/G		FBA_SHZ_BLUP、FBA_2019SHZ	1.58347e-06	5.80039
9_73513194_SNV	73513194	downstream	G/A		FBA_SHZ_BLUP、FBA_2019SHZ	1.58347e-06	5.80039
9_73513782_SNV	73513782	upstream	C/T	Ghi_A09G08736	FBA_SHZ_BLUP、FBA_2019SHZ	2.85426e-06	5.54451
9_73514036_SNV	73514036	upstream	A/C		FBA_SHZ_BLUP、FBA_2019SHZ	2.64258e-06	5.57797
9_73514057_SNV	73514057	upstream	G/A		FBA_SHZ_BLUP、FBA_2019SHZ	2.64258e-06	5.57797
9_73516425_SNV	73516425	upstream	G/A		FBA_SHZ_BLUP、FBA_2019SHZ	1.62676e-06	5.78868
9_73517125_SNV	73517125	downstream	T/A		FBA_SHZ_BLUP、FBA_2019SHZ	9.5513e-07	6.01994
9_73519217_SNV	73519217	downstream	C/A		FBA_SHZ_BLUP、FBA_2019SHZ	9.5513e-07	6.01994
9_73519588_SNV	73519588	downstream	A/T		FBA_SHZ_BLUP、FBA_2019SHZ	4.55012e-06	5.34198
9_73521204_SNV	73521204	upstream	A/T	Ghi_A09G08741	FBA_SHZ_BLUP、FBA_2019SHZ	1.58347e-06	5.80039
9_73521448_SNV	73521448	upstream	C/T		FBA_SHZ_BLUP、FBA_2019SHZ	2.64258e-06	5.57797
9_73521674_SNV	73521674	upstream	G/T		FBA_SHZ_BLUP、FBA_2019SHZ	1.58347e-06	5.80039
9_73521712_SNV	73521712	upstream	C/T		FBA_SHZ_BLUP、FBA_2019SHZ	1.62676e-06	5.78868
9_73521887_SNV	73521887	upstream	C/T		FBA_SHZ_BLUP、FBA_2019SHZ	2.64258e-06	5.57797
9_73522512_SNV	73522512	upstream	G/A		FBA_SHZ_BLUP、FBA_2019SHZ	1.62676e-06	5.78868
9_73524708_SNV	73524708	downstream	A/T	Ghi_A09G08751	FBA_SHZ_BLUP、FBA_2019SHZ	1.62676e-06	5.78868
9_73526268_SNV	73526268	upstream	G/T	Ghi_A09G08746	FBA_SHZ_BLUP、FBA_2019SHZ	2.64258e-06	5.57797
9_73526269_SNV	73526269	upstream	A/T		FBA_SHZ_BLUP、FBA_2019SHZ	2.64258e-06	5.57797
9_73526728_SNV	73526728	upstream	A/C		FBA_SHZ_BLUP、FBA_2019SHZ	1.58347e-06	5.80039
9_73526911_SNV	73526911	upstream	G/T		FBA_SHZ_BLUP、FBA_2019SHZ	2.13395e-06	5.67082
9_73527582_SNV	73527582	upstream	A/C		FBA_SHZ_BLUP、FBA_2019SHZ	1.58347e-06	5.80039
9_73527633_SNV	73527633	upstream	G/T		FBA_SHZ_BLUP、FBA_2019SHZ	1.58347e-06	5.80039
9_73539061_SNV	73539061	downstream	C/T	Ghi_A09G08756	FBA_SHZ_BLUP、FBA_2019SHZ	3.88835e-06	5.41023
9_73539119_SNV	73539119	downstream	A/G		FBA_SHZ_BLUP、FBA_2019SHZ	3.88835e-06	5.41023
9_73539179_SNV	73539179	downstream	A/T		FBA_SHZ_BLUP、FBA_2019SHZ	4.78835e-06	5.31981
24_55606452_SNV	55606452	missense	A/C	Ghi_D11G13976	FBA_2019KEL	3.63e-06	5.44
24_55606760_SNV	55606760	missense	A/C		FBA_2019KEL	4.94e-08	7.31
24_55606836_SNV	55606836	missense	C/T		FBA_2019KEL	1.49e-07	6.83
24_55607014_SNV	55607014	missense	C/T		FBA_2019KEL	1.49e-07	6.83
24_55710466_SNV	55710466	missense	A/T	Ghi_D11G13986	FBA_2019KEL	8.46e-08	7.07
24_55735454_SNV	55735454	missense	T/G	Ghi_D11G13991	FBA_2019KEL	7.38e-08	7.13
24_55739805_SNV	55739805	missense	A/C		FBA_2019KEL	1.24e-07	6.91
24_55740068_SNV	55740068	missense	G/C		FBA_2019KEL	1.24e-07	6.91
24_55748648_SNV	55748648	missense	C/T		FBA_2019KEL	1.49e-07	6.83
24_55754716_SNV	55754716	missense	A/G		FBA_2019KEL	1.49e-07	6.83
24_55881982_SNV	55881982	missense	G/A	Ghi_D11G14006	FBA_2019KEL	1.49e-07	6.83
24_55893477_SNV	55893477	missense	C/T	Ghi_D11G14016	FBA_2019KEL	5.65e-06	5.25
24_55898497_SNV	55898497	missense	G/T	Ghi_D11G14021	FBA_2019KEL	1.49e-07	6.83
24_55899550_SNV	55899550	missense	T/G		FBA_2019KEL	4e-06	5.4
24_55899985_SNV	55899985	missense	A/G		FBA_2019KEL	8.46e-08	7.07
24_55909158_SNV	55909158	missense	G/C	Ghi_D11G14026	FBA_2019KEL	1.95e-07	6.71
24_56367893_SNV	56367893	missense	A/C	Ghi_D11G14041	FBA_2019KEL	1.49e-07	6.83
24_56368046_SNV	56368046	missense	A/G		FBA_2019KEL	1.49e-07	6.83
24_56369568_SNV	56369568	missense	T/C	Ghi_D11G14046	FBA_2019KEL	1.49e-07	6.83
24_56369580_SNV	56369580	missense	G/C		FBA_2019KEL	1.49e-07	6.83
24_56442857_SNV	56442857	missense	G/A	Ghi_D11G14051	FBA_2019KEL	1.49e-07	6.83
24_56471575_SNV	56471575	missense	T/A	Ghi_D11G14056	FBA_2019KEL	1.49e-07	6.83
24_56472078_SNV	56472078	missense	T/C		FBA_2019KEL	1.49e-07	6.83
24_56535797_SNV	56535797	missense	A/T	Ghi_D11G14061	FBA_2019KEL	1.79e-07	6.75

## Sheet: Table S7
Table S7. The information of transcriptome sequencing
Sample	Raw reads	Clean Reads	Clean_bases	Q20	Q30	GC %	Total Map	Unique Map	Multi map
Z2A_1	42126612	41583282	6.24G	98.17	94.34	43.71	40509259(97.42%)	38848521(93.42%)	1660738(3.99%)
Z2A_2	40052098	39346494	5.9G	98.12	94.21	43.23	37192575(94.53%)	35716058(90.77%)	1476517(3.75%)
Z2A_3	39934326	39275576	5.89G	98.19	94.41	43.51	38415776(97.81%)	36927707(94.02%)	1488069(3.79%)
Z2L_1	41794628	41312528	6.3G	98.14	94.26	43.61	40425764(97.85%)	38836468(94.01%)	1589296(3.85%)
Z2L_2	42534086	42030090	6.19G	98.07	94.16	43.51	41080147(97.74%)	39452353(93.87%)	1627794(3.87%)
Z2L_3	41934158	41475186	6.2G	98	93.92	43.39	40544198(97.76%)	38993914(94.02%)	1550284(3.74%)
Z2U_1	41827114	40989968	6.2G	98.1	94.19	43.19	39747357(96.97%)	38244032(93.3%)	1503325(3.67%)
Z2U_2	40635090	39926638	6.3G	98.13	94.15	43.31	38883173(97.39%)	37292443(93.4%)	1590730(3.98%)
Z2U_3	44295542	43477854	6.22G	97.94	93.69	43.29	42383224(97.48%)	40680332(93.57%)	1702892(3.92%)
Z45A_1	42535376	41989664	6.13G	98.21	94.4	43.38	41132264(97.96%)	39542800(94.17%)	1589464(3.79%)
Z45A_2	41773360	41239516	6.27G	98.24	94.49	43.41	40255359(97.61%)	38695692(93.83%)	1559667(3.78%)
Z45A_3	42137878	41348750	5.98G	98.28	94.57	43.34	40434113(97.79%)	38776619(93.78%)	1657494(4.01%)
Z45L_1	41460096	40899652	6.15G	98.04	94	43.5	39915696(97.59%)	38413826(93.92%)	1501870(3.67%)
Z45L_2	42147348	41773978	5.99G	98.14	94.21	43.48	40765099(97.58%)	39175274(93.78%)	1589825(3.81%)
Z45L_3	40263002	39868658	6.52G	97.97	93.91	43.65	38855247(97.46%)	37354230(93.69%)	1501017(3.76%)
Z45U_1	43505226	42928074	6.44G	98.09	94.06	43.56	42037333(97.93%)	40418460(94.15%)	1618873(3.77%)
Z45U_2	44134506	43595588	6.54G	97.92	93.7	43.4	42631873(97.79%)	41020415(94.09%)	1611458(3.7%)
Z45U_3	42483776	42059874	6.31G	98.06	94.11	43.38	41076904(97.66%)	39570730(94.08%)	1506174(3.58%)

## Sheet: Table S8
Table S8. Candidate genes in GWAS loci of FBA.
Gene ID	GO	Description	Annotation
Ghi_A11G18251	GO: 0009629	response to gravity	protein SHOOT GRAVITROPISM 6-like
Ghi_A05G19901	GO: 0009629	response to gravity	protein LAZY1
Ghi_A08G04306	GO:0009639	response to red and far red light	phytochrome A-associated F-box protein-like
Ghi_D08G04126	GO:0009639	response to red and far red light	phytochrome A-associated F-box protein-like
Ghi_A11G07616	GO:0009639	response to red and far red light	transcription factor PIF1-like
